# Supplementary material for: Perinatal depressive and anxiety symptoms are associated with gut microbiota in pregnant women with overweight and obesity
Source: Brain Behav Immun Health. 2025 Jun 19;47:101042. doi: 10.1016/j.bbih.2025.101042 (PMC12246855; doi:10.1016/j.bbih.2025.101042)
Supplement: Multimedia component 1 [file mmc1.xlsx]

## Sheet: S1
Supplementary table S1. Frequency of participants scoring above the cut-off value (n (%)).
Time point	EPDS scores >10					SCL-90 scores >10
	All	No		Yes		All	No		Yes
	n	n (%)	Mean (±sd)	n (%)	Mean (±sd)	n	n (%)	Mean (±sd)	n (%)	Mean (±sd)
Early pregnancy (13.8±2.1 GW)	418	377 (90.2)	3.6 (±2.7)	41 (9.8)	12.2 (±2.3)	355	336 (94.6)	2.2 (±2.3)	19 (5.4)	12.6 (±3.7)
Late pregnncy (35.2±0.9 GW)	359	320 (89.1)	3.1 (±2.8)	39 (10.9)	12.1 (±2.9)	342	324 (94.7)	2.1 (±2.1)	18 (5.3)	12.0 (±2.2)
3 M postpartum	321	290 (90.3)	3.0 (±2.7)	31 (9.7)	12.4 (±2.7)	320	310 (96.9)	1.4 (±1.9)	10 (3.1)	23.3 (±11.7)
6M postpartum	294	261 (88.8)	3.1 (±2.7)	33 (11.2)	13.4 (±4.4)	291	277 (95.2)	1.5 (±2.0)	14 (4.8)	20.1 (±11.8)
12M postpartum	259	227 (87.6)	3.1 (±2.8)	32 (12.4)	13.8 (±3.4)	259	248 (95.8)	1.6 (±2.2)	11 (4.2)	16.3 (±9.3)

## Sheet: S2
Supplementary table 2. Clinical characteristics of the participants at 12 months postpartum according to the anxiety and depressive symptom trajectories.
Postpartum Clinical characteristics	All	n	Anxiety symptom trajectories		p-value	n	Depressive symptom trajectories			p-value
	n = 419		Low and stable	High and decreasing			Low and stable	Moderate and increasing	High and decreasing
BMI (kg/m2)1		238/18	30.3±4.7	28.7±3.8	0.155	200/34/20	30.1±4.7	30.7±5.0	30.0±3.8	0.798
Normal weight			24 (10.2)	5 (27.8)	0.055		21 (10.5)	5 (14.7)	3 (15)	0.793
Overweight			103 (43.6)	8 (44.4)			91 (45.5)	12 (35.3)	8 (40)
Obese			109 (46.2)	5 (27.8)			88 (44)	17 (50)	9 (45)
MET index		239/18			0.368	202/35/20				0.464
Light			113 (47.3)	8 (44.4)			96 (47.5)	14 (40)	11 (55)
Moderate			106 (44.4)	10 (55.6)			89 (44.1)	20 (57.1)	7 (35)
Vigorous			20 (8.4)	0 (0.0)			17 (8.4)	1 (2.9)	2 (10)
IDQ2		238/19			0.936	202/35/20				0.138
Poor			123 (51.7)	10 (52.6)			102 (50.5)	23 (65.7)	8 (40)
Good			115 (48.3)	9 (47.4)			100 (49.5)	12 (34.3)	12 (60)
Dietary intake
Energy (kJ)1		210/15	7704.0±1912.3	6874.8±1545.2	0.102	182/26/17	7583.1±1768.8	7307.2±1879.6	8873.6±2777.4	0.016
Fat (g)2		210/15	76.9 (58.9-96.5)	67.9 (52.5-83.2)	0.059	182/26/17	76.2 (58.9-92.7)	74.4 (51.9-94.1)	95.0 (67.5-110.4)	0.087
Fiber (g)2		210/15	17.7 (13.7-22.8)	16.8 (13.1-21.2)	0.605	182/26/17	17.4 (13.2-22.7)	17.8 (14.2-22.2)	17.8 (16.1-24.4)	0.321
BMI = Body Mass Index, IDQ = Index of Diet Quality
1mean ± SD (standard deviation), 2median (IQR, interquartile range) or 3frequency (%)
Independent sample t-test or One-way ANOVA for normally distributed variables, Mann-Whitney or Independent Kruskal-Wallis test for non-normally distributed variables, and the chi-squared test for categorical variables. p < 0.05 is considered statistically significant

## Sheet: S3
Supplementary table S3. Relative abundances of the species with significant (FDR<0.05) or borderline significant (FDR<0.25) differences in early pregnancy between women with different depressive symptom trajectories. The significance was estimated with MaAsLin2. The following covariates were included in the model: Intervention, IDQ (index of diet quality), prepregnancy BMI and smoking status befo…
Taxa	Mean Relative Abundance (%)			Effect size								Adjusted p-value
	EPDS trajectory			EPDS trajectory		Intervention group			IDQ	BMI	Smoking	EPDS trajectory		Intervention group			IDQ	BMI	Smoking
	Low and stable	Moderate and increasing	High and decreasing	High and decreasing	Moderate and increasing	FO+ placebo	FO+ probiotics	Probiotics+placebo				High and decreasing	Moderate and increasing	FO+ placebo	FO+ probiotics	Probiotics+placebo
Clostridium_sp_AF27_2AA	0.0412768	0.0318574	0.140942	0.00162716	-6.5218e-05	-0.000420203	-0.000619152	-0.000718262	0.000241738	0.000110868	-0.000372673	0.054207	0.999136	0.952142	0.913516	0.720952	0.95604	0.95604	0.952142
GGB3571_SGB4778	0.00621823	0.00601848	0.01298	0.000103992	-1.457e-06	-1.83846e-06	1.64695e-05	1.71634e-05	8.08452e-06	-9.52956e-06	-2.08772e-05	0.054207	0.999136	0.999136	0.956431	0.956431	0.971861	0.952142	0.95604
Streptococcus_parasanguinis	0.0115753	0.0154237	0.0414333	0.000389037	4.024e-05	-1.11573e-05	-3.89846e-05	1.66955e-05	5.75894e-05	-5.02257e-06	8.42013e-05	0.162569	0.99313	0.999136	0.99313	0.999136	0.95604	0.999136	0.95604
Streptococcus_salivarius	0.0303597	0.0386157	0.0930648	0.000950648	7.53199e-05	-0.000250506	-0.000272541	-0.000302612	-7.37335e-05	6.15683e-05	-5.75872e-05	0.0715505	0.99647	0.95604	0.942372	0.941428	0.971861	0.95604	0.99647
FO=Fish oil

## Sheet: S4
Supplementary table S4. Relative abundances of the species with significant (FDR<0.05) or borderline significant (FDR<0.25) differences in late pregnancy between women with different depressive symptom trajectories. The significance was estimated with MaAsLin2. The following covariates were included in the model: intervention, IDQ (index of diet quality), prepregnancy BMI and smoking status befor…
Taxa	Mean Relative Abundance (%)			Effect size								Adjusted p-value
	EPDS trajectory			EPDS trajectory		Intervention group			IDQ	BMI	Smoking	EPDS trajectory		Intervention group			IDQ	BMI	Smoking
	Low and stable	Moderate and increasing	High and decreasing	High and decreasing	Moderate and increasing	FO+ placebo	FO+ probiotics	Probiotics+placebo				High and decreasing	Moderate and increasing	FO+ placebo	FO+ probiotics	Probiotics+placebo
Bacteroides_clarus	0.092658	0.0109073	0.592481	0.00539741	-0.00104051	-0.000412408	-0.000296777	-0.00026496	-0.000218251	2.29351e-05	0.00131396	0.0756256	0.930237	0.97306	0.974006	0.974006	0.974006	0.992263	0.908736
Bacteroides_faecis	0.457964	0.388186	1.53906	0.0118314	-0.000892928	-0.00221053	0.00165677	-0.00133472	-0.00119085	-0.000518803	-0.00135972	0.114036	0.974006	0.930237	0.939244	0.958157	0.939244	0.946495	0.946495
Bacteroides_xylanisolvens	0.417375	0.703664	1.75924	0.013668	0.00381884	0.00321691	0.00137277	0.00307142	-0.000184876	0.000896431	-0.00314685	0.225516	0.930237	0.930237	0.969185	0.930237	0.992263	0.930237	0.930237
Hungatella_hathewayi	0.00665121	0.0340443	0.00883458	1.74879e-06	0.000274514	6.41789e-05	0.000185064	8.00178e-05	-3.11774e-05	4.14949e-05	5.18007e-05	0.997025	0.114036	0.930237	0.603801	0.930237	0.946495	0.88275	0.930237
Lachnospira_SGB5076	0.0373405	0.234199	0.00012875	-0.00015951	0.00196273	-0.000351065	-0.00105597	-0.00081423	0.000146573	-0.000313437	-0.000631098	0.974006	0.0756256	0.937949	0.67392	0.860967	0.969185	0.851639	0.901326
Streptococcus_thermophilus	0.120828	0.286337	0.103291	-0.000128144	0.00165915	0.00010422	0.000753588	7.29659e-05	-6.40713e-05	-0.000102228	-0.000109744	0.977534	0.114036	0.974006	0.860967	0.983647	0.979666	0.939244	0.974006
FO=Fish oil

## Sheet: S5
Supplementary table S5. Relative abundances of the species with significant (FDR<0.05) or borderline significant (FDR<0.25) differences in late pregnancy between the women with different anxiety symptom trajectories. The significance was estimated with MaAsLin2. The following covariates were included in the model: intervention, IDQ (index of diet quality), prepregnancy BMI and smoking status befo…
Taxa	Mean Relative Abundance (%)		Effect size							Adjusted p-value
	SCL-90 trajectory		SCL-90 trajectory	Intervention group			IDQ	BMI	Smoking	SCL-90 trajectory	Intervention group			IDQ	BMI	Smoking
	Low and stable	Moderate and increasing	Moderate and increasing	FO+ placebo	FO+ probiotics	Probiotics+placebo				Moderate and increasing	FO+ placebo	FO+ probiotics	Probiotics+placebo
Bacteroides_xylanisolvens	0.467829	1.96604	0.00330755	0.00216265	0.00344934	1.86732e-05	0.00106308	-0.00294587	0.0147847	0.201935	0.917442	0.944411	0.910155	0.997998	0.917442	0.917442
Clostridiales_bacterium_Choco116	0.00872691	0.0529842	0.000136009	-2.43061e-05	-4.99787e-05	-7.55745e-05	-3.73748e-05	5.99452e-05	0.000450228	0.130943	0.814828	0.974578	0.958586	0.897207	0.897207	0.933232
Flavonifractor_plautii	0.125797	0.348677	-0.000104648	0.000105462	-0.000415699	-7.75605e-05	-1.65843e-06	0.000336913	0.00240862	0.110952	0.978494	0.978257	0.917442	0.974816	0.997998	0.929069
GGB58158_SGB79798	0.00408504	0.0122516	1.54019e-05	-9.56357e-07	-4.24194e-06	-2.17804e-06	-6.19962e-06	3.72993e-05	8.01605e-05	0.201935	0.919162	0.993324	0.974578	0.985356	0.917442	0.555364
Hydrogeniiclostidium_mannosilyticum	0.00732493	0.0561453	-5.7873e-05	-5.86123e-05	-5.43783e-05	2.71265e-05	-1.57395e-05	0.000110827	0.000490777	2.12375e-06	0.917442	0.914227	0.917442	0.942998	0.929069	0.573226
Intestinimonas_butyriciproducens	0.0340262	0.110442	2.15228e-05	7.18355e-05	-0.000122873	4.30656e-05	1.80443e-05	0.000228338	0.000784493	0.246424	0.988606	0.965622	0.938758	0.972447	0.974578	0.814828
Sellimonas_intestinalis	0.00861173	0.0459863	6.20694e-05	0.000109807	6.0036e-05	5.88946e-05	-1.01732e-05	9.66989e-05	0.000388175	0.110952	0.930692	0.814828	0.929069	0.906495	0.970019	0.819777
FO=Fish oil

## Sheet: S6
Supplementary table S6. The change in relative abundances of the species with significant (FDR<0.05) or borderline significant (FDR<0.25) differences from early to late pregnancy between the women with different depressive symptom trajectories. The significance was estimated with MaAsLin2. The following covariates were included in the model: intervention, IDQ (index of diet quality), prepregnancy…
Taxa	Mean Relative Abundance (%)			Effect size								Adjusted p-value
	EPDS trajectory			EPDS trajectory		Intervention group			IDQ	BMI	Smoking	EPDS trajectory		Intervention group			IDQ	BMI	Smoking
	Low and stable	Moderate and increasing	High and decreasing	High and decreasing	Moderate and increasing	FO+ placebo	FO+ probiotics	Probiotics+placebo				High and decreasing	Moderate and increasing	FO+ placebo	FO+ probiotics	Probiotics+placebo
Bacteroides_clarus	0.01679	-0.00423892	0.462301	0.00329121	-0.000849134	-0.000488032	-0.000122937	-0.000393056	-0.00020683	0.00011518	0.000417929	0.180035	0.965893	0.965893	0.983747	0.968733	0.974532	0.974532	0.965893
Clostridium_sp_AF27_2AA	-0.00396853	0.0198714	-0.172725	0.00131211	-4.99519e-05	-0.000387827	-0.000484077	-0.000557829	0.000309693	2.94751e-05	-0.000339635	0.0259049	0.97476	0.904863	0.82073	0.739482	0.877421	0.974532	0.904863
Lachnospira_SGB5076	-0.00970986	0.166893	0.000134348	-0.000249522	0.00116485	-0.000418214	-0.000529376	-0.000431183	0.0001729	-0.000230982	-0.000297026	0.965893	0.0233418	0.92042	0.826425	0.904863	0.965893	0.733482	0.965893
Streptococcus_thermophilus	-0.00214095	0.111444	-0.0956022	0.000459272	0.00118534	0.000112744	0.000363601	7.25477e-05	-6.52436e-05	-9.71864e-05	-0.000443405	0.965893	0.13123	0.974532	0.965893	0.97476	0.97476	0.965893	0.904863
FO=Fish oil

## Sheet: S7
Supplementary table S7. Relative abundances of the species with significant (FDR<0.05) or borderline significant (FDR<0.25) differences in early pregnancy between the women who had depressive symtoms in the perinatal period and those women who did not. The significance was estimated with MaAsLin2. The following covariates were included in the model: intervention (expect early pregnancy), IDQ (ind…
Taxa	EPDS time point	Mean Relative Abundance (%)		Effect size							Adjusted p-value
		EPDS score <10		EPDS score <10	Intervention group			IDQ	BMI	Smoking	EPDS score <10	Intervention group			IDQ	BMI	Smoking
		No	Yes	Yes	FO+ placebo	FO+ probiotics	Probiotics+placebo				Yes	FO+ placebo	FO+ probiotics	Probiotics+placebo
Clostridium sp AF27-2AA	Early pregnancy	0.0403847	0.141558	0.00148849	-	-	-	0.000286249	2.84707e-05	0.000273415	0.0967284	-	-	-	0.87985	0.882077	0.882077
GGB9634 SGB15093	late pregnancy	0.100134	0.847138	0.00800903	4.52329e-05	-0.000918473	0.000827018	-0.000815686	4.3126e-05	-0.00096238	0.00852726	0.99727	0.984785	0.98986	0.966258	0.99727	0.972055
FO=Fish oil

## Sheet: S8
Supplementary table S8. Relative abundances of the species with significant (FDR<0.05) or borderline significant (FDR<0.25) differences in late pregnancy between the women who had depressive symtoms in the perinatal period and those women who did not. The significance was estimated with MaAsLin2. The following covariates were included in the model: intervention, IDQ (index of diet quality), prepr…
Taxa	EPDS time point	Mean Relative Abundance (%)		Effect size							Adjusted p-value
		EPDS score <10		EPDS score <10	Intervention group			IDQ	BMI	Smoking	EPDS score <10	Intervention group			IDQ	BMI	Smoking
		No	Yes	Yes	FO+ placebo	FO+ probiotics	Probiotics+placebo				Yes	FO+ placebo	FO+ probiotics	Probiotics+placebo
GGB9623 SGB15076	late pregnancy	0.0805705	0.332787	0.00232158	0.000898079	0.000162325	-4.77524e-05	-0.000723525	7.04518e-05	0.000176657	0.0285292	0.680288	0.962214	0.983711	0.633069	0.954373	0.954373
Parabacteroides goldsteinii	late pregnancy	0.0277727	0.242789	0.00239892	-0.000652463	-0.00102583	-0.000850009	0.000420062	7.57326e-05	0.000581464	0.109199	0.919461	0.685203	0.833311	0.929643	0.955524	0.919461
Ruminococcus callidus	late pregnancy	0.0432291	0.185126	0.00151852	-0.000138259	-0.000217843	0.000366869	-0.000286634	-7.6161e-05	-0.000214602	0.109199	0.95689	0.942919	0.930106	0.919461	0.942919	0.942919
Candidatus Pseudobutyricicoccus lothianensis	3M postpartum	0.00517526	0.0207363	0.000160861	-3.62772e-05	2.64675e-05	-5.03348e-05	4.50089e-05	6.43382e-06	-9.16178e-06	0.112466	0.894439	0.942435	0.839264	0.770124	0.953909	0.978359
GGB3277 SGB4327	3M postpartum	0.100363	0.62909	0.00495856	-0.000388357	-0.000130487	-0.000518829	0.00112444	-0.0002225	0.000971621	0.0364127	0.970187	0.991232	0.950985	0.804667	0.944704	0.894439
GGB58158 SGB79798	3M postpartum	0.00372902	0.0136056	8.9759e-05	1.8093e-05	-3.09238e-06	-4.60458e-06	-4.6021e-06	-7.94517e-06	3.12404e-05	0.0277449	0.887249	0.991069	0.978359	0.970187	0.853981	0.72723
GGB9537 SGB14940	3M postpartum	0.00363483	0.0138018	0.000103577	2.68719e-05	-4.4518e-07	-2.30768e-06	-7.31624e-06	-9.55159e-06	-5.49215e-06	0.125221	0.886043	0.999634	0.991232	0.968597	0.878729	0.985878
GGB9632 SGB15089	3M postpartum	0.362151	1.07702	0.00831083	-0.00221001	0.000579734	-0.00133229	0.00302996	0.000886763	-0.00346642	0.0626159	0.867431	0.978359	0.926378	0.572526	0.839264	0.693106
Hydrogeniiclostidium mannosilyticum	3M postpartum	0.00721107	0.0371652	0.000263398	-5.32502e-05	-7.53553e-05	-5.02077e-05	1.02339e-05	-2.8369e-05	0.000100758	0.0920583	0.895688	0.853981	0.895688	0.978359	0.839264	0.770124
Ruthenibacterium lactatiformans	3M postpartum	0.09406	0.26079	0.00159814	1.67304e-06	0.000386991	-0.00014549	0.000375272	-0.000125453	0.000165733	0.193506	0.999634	0.894439	0.973154	0.853022	0.895688	0.968597
Sellimonas intestinalis	3M postpartum	0.00723261	0.0413815	0.000308484	7.79157e-05	8.41116e-05	7.26921e-05	2.02098e-05	-1.00182e-05	0.000117788	0.124417	0.886043	0.874178	0.886043	0.970187	0.970187	0.787879
Clostridium symbiosum	6 M postpartum	0.00483161	0.0246775	0.000201489	1.60885e-05	-3.02002e-05	-5.87753e-05	-3.81479e-05	2.0689e-05	2.15259e-05	0.0771141	0.971132	0.925211	0.878954	0.882887	0.878954	0.95135
Eubacteriaceae bacterium	6 M postpartum	0.0133235	0.0646861	0.000494256	0.000223688	3.28909e-05	0.000217245	-0.000131275	-2.61938e-05	6.40606e-05	0.104841	0.721608	0.978704	0.721608	0.827787	0.925666	0.933663
GGB3277 SGB4327	6 M postpartum	0.10019	0.56887	0.00431774	-0.000469394	0.000105706	-0.000851119	0.000980422	-0.00041441	0.00178571	0.0771141	0.952626	0.990752	0.903276	0.878954	0.882887	0.743772
Hungatella hathewayi	6 M postpartum	0.00607948	0.0328346	0.000286038	6.5121e-05	0.000124636	4.15954e-05	-1.15191e-05	3.32982e-05	-5.45664e-05	0.0424394	0.898682	0.684273	0.914087	0.978704	0.845871	0.903276
Intestinimonas butyriciproducens	6 M postpartum	0.0329536	0.120051	0.000815853	6.78698e-05	0.000103187	-0.000138596	-2.29815e-05	4.42664e-06	0.000385135	0.0750832	0.971132	0.933663	0.909585	0.985911	0.996117	0.684273
FO=Fish oil

## Sheet: S9
Supplementary table S9. The change in relative abundances of the species with significant (FDR<0.05) or borderline significant (FDR<0.25) differences from early to late pregnancy between the women who had depressive symtoms in the perinatal period and those women who did not. The significance was estimated with MaAsLin2. The following covariates were included in the model: intervention, IDQ (inde…
Taxa	EPDS time point	Mean Relative Abundance (%)		Effect size							Adjusted p-value
		EPDS score <10		EPDS score <10	Intervention group			IDQ	BMI	Smoking	EPDS score <10	Intervention group			IDQ	BMI	Smoking
		No	Yes	Yes	FO+ placebo	FO+ probiotics	Probiotics+placebo				Yes	FO+ placebo	FO+ probiotics	Probiotics+placebo
GGB9712 SGB15244	late pregnancy	-0.0205218	-0.137905	0.00111998	1.64381e-05	-0.000183385	0.000101554	9.10422e-05	-0.000102474	6.4716e-05	0.1284	0.995096	0.971857	0.974889	0.971857	0.946147	0.982158
GGB9632 SGB15089	3M postpartum	0.0552116	0.0822656	0.0080383	-0.00157544	0.00118507	-0.00138806	0.00266083	0.000347353	-0.00336381	0.0749634	0.947752	0.948736	0.947752	0.773995	0.966172	0.793691
Dialister invisus	6 M postpartum	-0.207399	-1.13326	0.0114237	-0.00158316	-0.0029638	-0.00368173	-0.000774792	0.000358635	-0.000900331	0.177649	0.957889	0.933249	0.890889	0.969731	0.970042	0.974726
Hungatella hathewayi	6 M postpartum	-0.00530549	0.0117619	0.000220618	-2.9859e-06	5.16423e-05	2.75389e-05	1.51992e-05	3.29988e-05	-8.28862e-05	0.0812226	0.99361	0.933249	0.957889	0.969731	0.858617	0.883987
Intestinimonas butyriciproducens	6 M postpartum	-0.0211043	-0.0143552	0.000887271	0.000288337	0.000242843	0.000234302	-0.00029479	-6.52386e-05	0.000237767	0.00241799	0.86005	0.883987	0.883987	0.669252	0.915268	0.883987
FO=Fish oil

## Sheet: S10
Supplementary table S10. Relative abundances of the species with significant (FDR<0.05) or borderline significant (FDR<0.25) differences in early pregnancy between the women who had anxiety symtoms in the perinatal period and those women who did not. The significance was estimated with MaAsLin2. The following covariates were included in the model: intervention (except early pregnancy), IDQ (index…
Taxa	SCL-90 time point	Mean Relative Abundance (%)		Effect size							Adjusted p-value
		SCL-90 score <10		SCL-90 score <10	Intervention group			IDQ	BMI	Smoking	SCL-90 score <10	Intervention group			IDQ	BMI	Smoking
		No	Yes	Yes	FO+ placebo	FO+ probiotics	Probiotics+placebo				Yes	FO+ placebo	FO+ probiotics	Probiotics+placebo
Bacteroides stercoris	early pregnancy	1.13342	4.747	0.0291186	-	-	-	0.00165786	0.00105771	0.0142498	0.218741	-	-	-	0.958089	0.73097	0.49828
Clostridiales unclassified SGB15145	early pregnancy	0.024691	0.0876837	0.000789764	-	-	-	8.33799e-05	-7.82389e-06	-8.54521e-05	0.0676923	-	-	-	0.941656	0.941656	0.941656
GGB9581 SGB79823	early pregnancy	0.00853853	0.0292616	0.00027238	-	-	-	9.53884e-05	2.23832e-06	-2.47103e-05	0.100485	-	-	-	0.584812	0.941656	0.941656
Lachnospira SGB5076	early pregnancy	0.0375696	0.246222	0.00264711	-	-	-	0.00051587	-4.0731e-05	-0.000128231	0.0676923	-	-	-	0.834838	0.911253	0.958089
Alistipes sp. AF17-16	late pregnancy	0.0498204	0.297332	0.0026241	0.000295058	0.000269945	0.000463827	-0.000290059	-0.00021433	-0.000536775	0.0601949	0.991054	0.991054	0.983565	0.983565	0.983565	0.983565
Clostridia unclassified SGB14844	late pregnancy	0.018083	0.123357	0.00114309	-0.000115038	-0.000153794	-0.000289895	0.00020103	3.36369e-05	0.000260118	0.178136	0.991054	0.991054	0.983565	0.983565	0.991054	0.983565
Clostridia unclassified SGB4447	late pregnancy	0.0127767	0.0797971	0.000715625	-0.000116862	-0.000225376	-0.000254695	-7.7319e-05	-1.31729e-05	2.23305e-05	0.178136	0.983565	0.928772	0.803911	0.991054	0.991054	0.998586
Eubacteriaceae bacterium	6 M postpartum	0.0205433	0.183013	0.00163068	0.000128191	0.000285759	-7.78195e-05	-0.000138614	-4.25465e-05	-1.26791e-05	0.0616903	0.978643	0.978643	0.981173	0.978643	0.978643	0.999673
Streptococcus parasanguinis	6 M postpartum	0.0114329	0.0787846	0.000657152	0.000113719	7.59455e-05	0.000137531	0.000136732	-3.63651e-05	0.000191185	0.0616903	0.978643	0.978643	0.978643	0.950397	0.978643	0.950397
Clostridium sp. AF27 2AA	12 M postpartum	0.0406887	0.33096	0.00316441	-0.00028783	-0.000390009	-0.000511174	0.000365522	9.47086e-05	-0.000819161	0.0159221	0.965966	0.965966	0.965966	0.965966	0.965966	0.965966
Streptococcus parasanguinis	12 M postpartum	0.0112592	0.0885627	0.000710265	0.000116918	7.95038e-05	0.000156176	0.000101789	-2.01048e-05	0.000179828	0.118755	0.965966	0.965966	0.965966	0.965966	0.965966	0.965966
FO=Fish oil

[truncated: 19 more sheets: S11, S12, S13 B, S13 A, S13 C, S13 D, S13 E, S13F, S14A, S14B, S14C, S14D, S14E, S14F, S14G, S14H, S14I, S14J, S14K]
